# Supplementary material for: The effectiveness and safety of computed tomographic peritoneography and video-assisted thoracic surgery for hydrothorax in peritoneal dialysis patients: A retrospective cohort study in Japan
Source: PLoS One. 2020 Sep 3;15(9):e0238602. doi: 10.1371/journal.pone.0238602 (PMC7470296; doi:10.1371/journal.pone.0238602)
Supplement: S1 Table — (XLSX) [file pone.0238602.s001.xlsx]

## Sheet: 20200412 松岡ファイル
ID	age	Sex (Male:1, Female:2)	Time from PD initiation to hydrothorax (d)	Treatment for hydrothorax(non-surgical:0, surgical:1)	PD withdrawal（withdrawal:0, continue:1）	Follow-up period (m)
1	59	1	582	0	0	42.4667
2	61	2	0	0	0	149.967
3	58	1	268	0	1	70.9
4	68	2	12	0	1	59.3667
5	36	1	111	1	1	46.8333
6	61	1	32	0	1	30.2
7	67	1	148	1	1	21.5667
8	76	2	14	1	1	7.16667
9	40	2	46	1	1	15.7667
10	67	1	300	0	0	10.7667
11	64	1	352	0	0	12.6667
12	72	1	468	1	0	33.9
13	43	2	11	1	1	36.3667
14	71	1	565	1	1	29.3333
15	61	1	326	0	1	12.4
16	54	2	7	1	1	26.1
17	68	1	503	0	1	55
18	55	1	1072	1	1	57.5333
19	56	1	43	1	1	64.7333
20	70	1	277	0	0	9.73333
21	58	1	246	0	0	8.33333
22	43	2	142	0	0	4.96667
23	65	1	157	0	0	5.26667
24	74	1	8	0	0	0.3
25	55	2	15	1	0	12.1333
